# Supplementary material for: Epidemiology of Chronic Obstructive Pulmonary Disease (COPD) Comorbidities in Lithuanian National Database: A Cluster Analysis
Source: Int J Environ Res Public Health. 2022 Jan 15;19(2):970. doi: 10.3390/ijerph19020970 (PMC8775709; doi:10.3390/ijerph19020970)
Supplement: Supplementary file 1 [file ijerph-19-00970-s001.zip]

Archive with 1 entries (1 files):
- ijerph-1498542-supplementary.pdf
